# Supplementary material for: Fragment‐Based Drug Discovery of Novel High‐affinity, Selective, and Anti‐inflammatory Inhibitors of the Keap1‐Nrf2 Protein‐Protein Interaction
Source: Angew Chem Int Ed Engl. 2025 Aug 21;64(39):e202508121. doi: 10.1002/anie.202508121 (PMC12455397; doi:10.1002/anie.202508121)
Supplement: Supplementary file 2 — Supporting information [file ANIE-64-e202508121-s001.zip]

Archive with 8 entries (8 files):
- 7_9HWS.cif
- 23_9HWX.cif
- 24_9HWT.cif
- 29_9HWU.cif
- 33_9HWW.cif
- 39_9HWV.cif
- 1_9HWQ.cif
- 3_9HWR.cif
